# Supplementary material for: Genetic Basis of Phenotypic Differences Between Chinese Yunling Black Goats and Nubian Goats Revealed by Allele-Specific Expression in Their F1 Hybrids
Source: Front Genet. 2019 Mar 5;10:145. doi: 10.3389/fgene.2019.00145 (PMC6411798; doi:10.3389/fgene.2019.00145)
Supplement: Supplementary file 3 [file Data_Sheet_2.xlsx]

## Sheet: genomic
Sample	breed	Subspecies	sex	depth(✖️)	clean_reads	mapped	Aligned ratio(%)
Xmr01-1	Chinese Nubian goat	Capra hircus	M	18.59	402956367	401924813	99.7
Xmr01-6	Chinese Nubian goat	Capra hircus	M	13.7	322168449	321137747	99.7
xmr02-6	Chinese Nubian goat	Capra hircus	M	9.85	228689639	228060883	99.7
Wmr01-3	Chinese Nubian goat	Capra hircus	M	19.28	417142554	415181440	99.5
Wme01-3	Longlin goat	Capra hircus	F	18.68	410652416	408251145	99.4
Wme02-3	Longlin goat	Capra hircus	F	25.56	672018819	669731388	99.7
Xme01-1	Longlin goat	Capra hircus	F	12.15	292103222	291325723	99.7
XME01-6	Longlin goat	Capra hircus	F	13.46	310582984	308963685	99.5
Xme02-1	Longlin goat	Capra hircus	F	10.86	278735453	277978774	99.7
xme02-6	Longlin goat	Capra hircus	F	17.75	422920453	420385847	99.4
Wm102-3	Nubian-Longlin goat, F1	Capra hircus	F	19.22	469660402	467860720	99.6
Xm102-1	Nubian-Longlin goat, F1	Capra hircus	F	15.69	350356653	345455687	98.6
Xm102-6	Nubian-Longlin goat, F1	Capra hircus	F	7.82	202392575	201765992	99.7

## Sheet: transcription
sample	clean reads	mapped reads	Aligned ratio(%)
1ganzang16146	44074622	42437064	96.28
1gutou16146	58928944	58054156	98.52
1jirouXML01-1	42235344	37698260	89.26
1pifu16146	71818642	70556400	98.24
1ruxian16146	68425900	67247524	98.28
1zhifangXML1-1	106138681	100142089	94.35
2ganzang16119	50136682	47591040	94.92
2gutou16119	55263223	54337707	98.33
2jiao16119	73328382	72251162	98.53
2jiaoshaoXML02-1	49761718	45636630	91.71
2jirouXML02-1	51154466	49195928	96.17
2liuwei16119	60912039	52847663	86.76
2pifuXML02-1	67508317	59241647	87.75
2ruxanXML2-1	94114984	92560064	98.35
2ti16119	65736174	57768480	87.88
2zhifangXML02-1	54496023	50733199	93.1
3ganzang16120	49953616	48973140	98.04
3gutou16120	51089580	50348194	98.55
3jirouXML03-1	65635581	60350131	91.95
3pifuXML03-1	54049746	52909580	97.89
3ruxanXML3-1	110218657	108064165	98.05
3zhifangXML3-1	90670774	88273522	97.36
4gutouWML1-3	53088635	47909623	90.24
4GZ3012	113041387	104516395	92.46
4jirouWML01-3	47833376	46180122	96.54
4pifuWML01-3	56553632	55139948	97.5
4ruxianWML01-3	46015292	44779086	97.31
4zhifangWML01-3	51021976	49680468	97.37
5gutouWML02-3	68613392	67073070	97.76
5GZ3014	139388914	130199356	93.41
5jiao3014	52749503	51453279	97.54
5jirouWML02-3	46952001	41563183	88.52
5Jq3014	58784617	54352449	92.46
5liuwei3014	56935737	51786113	90.96
5pifuWML02-3	57263748	54910246	95.89
5ruxianWML02-3	82840468	79730248	96.25
5zhifangWML02-3	63651498	61962312	97.35
6gutou3015	67579400	66426100	98.29
6GZ3015	57301832	51051706	89.09
6jirouWML03-3	44840118	43488298	96.99
6pifuWML03-3	49525992	48247570	97.42
6ruxianWML03-3	51584196	49065116	95.12
6zhifangWML03-3	53257632	51783226	97.23
7gutou1623	63774559	62749873	98.39
7GZ1623	79792050	74644940	93.55
7jirouXML01-6	69836099	64640311	92.56
7pifuXML01-6	66984203	61704329	92.12
7ruxian1623	57810621	56650977	97.99
7zhifangXML01-6	57781075	53456029	92.51
8ganzang1619	53950806	52884502	98.02
8gutou1619	56769686	55919334	98.5
8jiao1619	63361460	62287574	98.31
8jirouXML02-6	53249927	47153225	88.55
8liuwei1619	66568219	60714827	91.21
8pifuXML02-6	55458216	53417250	96.32
8ruxianXML02-6	54153040	52597376	97.13
8ti1619	66311753	8126977	12.26
8zhifangXML2-6	58154967	56759979	97.6
9ganzang1620	64520924	63207390	97.96
9gutou1620	61488613	60577953	98.52
9jirou1620	63098759	61958907	98.19
9pifuXML03-6	52394994	51167024	97.66
9ruxianXML03-6	63161218	61305114	97.06
9zhifangXML3-6	94522999	92157055	97.5
jiaoqiao1619	53982978	53140412	98.44
