# Supplementary material for: Genetic Basis of Phenotypic Differences Between Chinese Yunling Black Goats and Nubian Goats Revealed by Allele-Specific Expression in Their F1 Hybrids
Source: Front Genet. 2019 Mar 5;10:145. doi: 10.3389/fgene.2019.00145 (PMC6411798; doi:10.3389/fgene.2019.00145)
Supplement: Supplementary file 4 [file Data_Sheet_3.xlsx]

## Sheet: ZFst
Chr	Start	End	ZFst	Genes
12	13725001	13875000	7.84787	LOC108637250, LOC108637249, LOC108637251
12	13800001	13950000	7.07751	LOC108637250, LOC108637252, LOC108637251
10	56700001	56850000	6.20351	FBXL22, HERC1
24	25875001	26025000	6.13489	LOC108633772, LOC102183378, DSG3, LOC108633787, DSG2
24	26175001	26325000	5.95669	LOC108633788, DSC1
23	10275001	10425000	5.90002	RBM24, CAP2
24	25800001	25950000	5.82541	LOC102182363, TTR, B4GALT6, DSG2
22	1650001	1800000	5.70929	SLC4A7
7	91050001	91200000	5.68193	MYDGF, TRNAG-UCC, FEM1A, TNFAIP8L1, DPP9
24	26100001	26250000	5.54423	DSG1, LOC108633788
6	8925001	9075000	5.47219	LOC108636201
2	2475001	2625000	5.45309	LOC108637120, UBR4, EMC1
10	56775001	56925000	5.44799	HERC1
17	44175001	44325000	5.37538	TRNAS-GGA
11	42675001	42825000	5.2643	LOC102177248, BCL11A
6	9000001	9150000	5.24159	LOC102180117, LOC108636201
4	71250001	71400000	5.22628	DLD, LAMB1
14	88125001	88275000	5.19598	LOC102185933
20	20475001	20625000	5.14884	RAB3C
7	91125001	91275000	5.14137	FEM1A, TICAM1, PLIN3, ARRDC5
24	26025001	26175000	5.1262	LOC108633787, DSG4, DSG1, LOC108633788
23	41175001	41325000	5.11492	LOC102168498, DAXX, ZBTB22, RGL2, PFDN6, B3GALT4, RPS18, HSD17B8, SLC39A7, RXRB, TAPBP, WDR46, VPS52, COL11A2, RING1
10	56625001	56775000	5.10129	FBXL22, HERC1, USP3
7	90975001	91125000	5.05048	MYDGF, TRNAG-UCC, TNFAIP8L1, SEMA6B, DPP9
4	71325001	71475000	5.0476	DLD, SLC26A3
24	25950001	26100000	4.99865	LOC108633772, LOC102183378, DSG3, LOC108633787, DSG4, DSG1, DSG2
3	62100001	62250000	4.92768	LOC102180542, MCOLN2, WDR63, MCOLN3
10	17700001	17850000	4.84917	FAM161B, BBOF1, ENTPD5, COQ6, PTGR2, ZNF410
11	42600001	42750000	4.84603	LOC102177248
3	62025001	62175000	4.83766	LOC106501954, MCOLN2, WDR63, MCOLN3
5	56925001	57075000	4.81362	METTL7B, LOC102180193, LOC102180464, LOC102170121, LOC102170396, LOC102180732, LOC102170675, LOC102170952, LOC102171221, ITGA7
2	129900001	130050000	4.80568	OSGEPL1, ORMDL1, ANKAR, PMS1
7	86700001	86850000	4.78955	LOC102182865
12	13650001	13800000	4.76075	LOC108637249
19	2700001	2850000	4.71697	LOC108638240
5	102525001	102675000	4.70264	GPR162, LAG3, PTMS, MLF2, COPS7A, GNB3, P3H3, CD4, PIANP, ZNF384
10	72825001	72975000	4.67658	ARHGAP11A
4	71625001	71775000	4.67535	BCAP29, DUS4L, GPR22, COG5
17	44250001	44400000	4.64656	TRNAS-GGA, LOC102171361
8	64425001	64575000	4.64179	LOC108636569, NR4A3, LOC106502417
7	79875001	80025000	4.62692	PRDM6
12	73350001	73500000	4.57216	DNAJC15, EPSTI1
12	75150001	75300000	4.56343	LOC102173858, TRNAE-UUC, WBP4, ELF1
13	49350001	49500000	4.54926	LOC102175869, LOC102169489
12	15450001	15600000	4.5206	LOC102180583, LOC102180841
12	75225001	75375000	4.51791	TRNAE-UUC, TRNAK-CUU, WBP4, LOC102170528, ELF1
14	88050001	88200000	4.50918	LOC102185933
10	72900001	73050000	4.3879	ARHGAP11A, SCG5
10	46275001	46425000	4.36661	WDR72
10	59775001	59925000	4.36378	ATP5S, LOC108636849, L2HGDH, SOS2, CDKL1
13	49275001	49425000	4.35555	LOC102175869, LOC102169489
22	1575001	1725000	4.34114	NEK10, SLC4A7
12	19725001	19875000	4.34048	GPC5
17	27000001	27150000	4.33908	ZNF891, LOC102171808, ZNF140, ZNF84, ZNF26
27	12000001	12150000	4.3026	FGFR1, LETM2, WHSC1L1
24	26250001	26400000	4.29156	DSC1, DSC3, LOC102184211
20	15075001	15225000	4.29091	RNF180
22	13875001	14025000	4.28911	ULK4
17	28650001	28800000	4.2865	PDGFC
3	62175001	62325000	4.2802	LOC102180542, TRNAG-CCC, WDR63, SYDE2
24	26775001	26925000	4.27125	LOC108633784
17	36225001	36375000	4.26098	LOC102181143, FGF2, LOC106503022, NUDT6, SPATA5
19	4800001	4950000	4.25226	STXBP4
14	33300001	33450000	4.24945	TRPS1
4	105300001	105450000	4.24295	C1GALT1, ASNS
22	3675001	3825000	4.21474	RBMS3
21	28650001	28800000	4.1804	SNRPA1, PCSK6
11	58950001	59100000	4.17886	LRRTM4
22	13950001	14100000	4.17415	ULK4
24	43275001	43425000	4.16163	LOC102179338, CEP76, PSMG2, SPIRE1
17	27075001	27225000	4.16038	ZNF84, ZNF26, ZNF605
24	43200001	43350000	4.15675	LOC108633786, PRELID3A, SPIRE1
23	13050001	13200000	4.15139	CDKAL1
20	20550001	20700000	4.12187	RAB3C
14	87750001	87900000	4.1088	LOC106502806
22	14700001	14850000	4.10465	HIGD1A, LOC108638616, LOC102172492, LOC102173047, TRNAG-ACC, LOC102172768, LOC102173339, ZNF662, FAM198A, CCDC13
6	81750001	81900000	4.10134	EPHA5
2	129975001	130125000	4.06666	PMS1
4	27525001	27675000	4.05234	PRRT4, IMPDH1, RBM28, LEP
12	61350001	61500000	4.03873	LOC102186318, LOC102186027, SPG20, DCLK1
1	91425001	91575000	4.03804	NAALADL2
24	32475001	32625000	4.02033	HRH4, IMPACT
6	34275001	34425000	4.00803	CCSER1
19	4875001	5025000	4.00407	STXBP4
8	44175001	44325000	3.98899	LOC102186014, PGM5
23	41400001	41550000	3.98827	PSMB9, PSMB8, LOC108633470, LOC102187356, BRD2, LOC102187998, TAP1, TAP2, LOC102180357, LOC102188267
4	108450001	108600000	3.97881	PEG10, SGCE
17	25875001	26025000	3.9707	SFSWAP, ULK1, MMP17
12	74250001	74400000	3.96831	DGKH
4	26400001	26550000	3.96603	MIR183, MIR96, MIR182, UBE2H
8	65025001	65175000	3.96124	LOC102188314
10	59850001	60000000	3.95086	LOC108636849, L2HGDH, VCPKMT, SOS2
15	69825001	69975000	3.94501	LOC106502875
8	44100001	44250000	3.9413	LOC102186014, LOC102185181, PGM5
7	90900001	91050000	3.93018	PLIN5, LRG1, LOC102172140, PLIN4, TNFAIP8L1, SEMA6B
4	105225001	105375000	3.92606	COL28A1, LOC108635857, C1GALT1
4	75525001	75675000	3.92248	RELN
2	7725001	7875000	3.91809	LOC102175631, CLIC4
11	58875001	59025000	3.90901	LRRTM4
23	10200001	10350000	3.90585	RBM24, STMND1
22	13650001	13800000	3.89917	CTNNB1, ULK4
5	56850001	57000000	3.89433	CD63, BLOC1S1, METTL7B, LOC102180193, LOC102180464, LOC102170121, SARNP, GDF11, RDH5, ITGA7
17	44325001	44475000	3.87156	LOC102171361
27	11175001	11325000	3.86526	LOC102181098, LOC102191489
24	28125001	28275000	3.86303	TRNAS-GGA
6	70050001	70200000	3.86273	GSX2, CHIC2
22	1725001	1875000	3.84682	SLC4A7
17	25800001	25950000	3.84424	SFSWAP, MMP17
19	46050001	46200000	3.83838	EFCAB13
9	49500001	49650000	3.83261	ORC3, AKIRIN2, RARS2
13	35625001	35775000	3.83236	LOC108637364, LOC102183887, MPP7
3	19125001	19275000	3.83229	LOC102189541, RNF220
22	33900001	34050000	3.82094	SUCLG2
12	73425001	73575000	3.81807	EPSTI1
22	14025001	14175000	3.81702	ULK4
16	63075001	63225000	3.81277	NCF2, SMG7, NMNAT2
21	28725001	28875000	3.80362	LOC106503359, SNRPA1, PCSK6, LOC102185508
6	36225001	36375000	3.80304	FAM13A
8	67500001	67650000	3.79506	LOC102191701, LOC108636601
22	33975001	34125000	3.79446	SUCLG2
4	75600001	75750000	3.79167	SLC26A5, PSMC2, DNAJC2, RELN
7	71775001	71925000	3.78589	MXD3, RAB24, LMAN2, PRELID1, NSD1
13	60525001	60675000	3.78189	LOC108637408, TPX2, MYLK2, BCL2L1
5	101925001	102075000	3.78143	LOC102183687, LOC108633341
8	64275001	64425000	3.76014	LOC106502417
22	2700001	2850000	3.75916	AZI2, ZCWPW2
17	36300001	36450000	3.7542	LOC106503022, NUDT6, SPATA5
27	11925001	12075000	3.74154	FGFR1
7	79800001	79950000	3.74106	LOC102173562, PPIC, PRDM6, SNX24
21	28575001	28725000	3.73889	PCSK6
22	4200001	4350000	3.73515	RBMS3
12	19650001	19800000	3.71986	GPC5
12	35775001	35925000	3.70043	LOC102181790, COMMD6, UCHL3, TBC1D4
8	44550001	44700000	3.70025	TRNAW-CCA, PIP5K1B
17	38325001	38475000	3.68415	TRNAC-ACA
24	24975001	25125000	3.6841	TRNAW-CCA, GAREM1
17	28575001	28725000	3.67564	PDGFC
8	64350001	64500000	3.66967	LOC106502417
6	81675001	81825000	3.65167	EPHA5
27	11100001	11250000	3.6501	LOC102191763, LOC102168418, LOC102181098
10	2700001	2850000	3.64499	TTC8, EML5
5	100650001	100800000	3.64254	LOC108636117, LOC102175008
12	13875001	14025000	3.64199	LOC108637252, LOC108637251
16	26100001	26250000	3.64053	LOC102186708, LOC100860961, LOC102186889, CNIH3
12	73725001	73875000	3.63862	TNFSF11
11	25800001	25950000	3.63773	DYNC2LI1, ABCG5, PLEKHH2, ABCG8
6	71400001	71550000	3.63712	TMEM165, CLOCK
13	50925001	51075000	3.62559	LOC108637397, ATRN
22	13800001	13950000	3.61042	ULK4
22	14625001	14775000	3.60869	ZBTB47, KLHL40, HIGD1A, LOC108638616, LOC102172492, LOC102173047, NKTR, LOC102171283, HHATL, LOC102172768, LOC106503415, CCDC13
1	89625001	89775000	3.60482	TBL1XR1
7	86625001	86775000	3.59079	LOC102182865
12	74175001	74325000	3.56907	DGKH
22	14325001	14475000	3.56515	LYZL4, TRAK1, CCK
17	27600001	27750000	3.56304	GUCY1B3, TDO2, ASIC5
23	41250001	41400000	3.56297	HSD17B8, SLC39A7, RXRB, LOC102188986, VPS52, COL11A2, BRD2, RING1
3	73050001	73200000	3.5593	LOC108635650
18	12225001	12375000	3.55582	LOC102171453, KLHL36, CRISPLD2, USP10
12	75450001	75600000	3.55466	LOC102172364, LECT1
4	26475001	26625000	3.55315	MIR183, MIR96, MIR182, UBE2H, NRF1
23	12975001	13125000	3.54736	CDKAL1
5	17250001	17400000	3.54698	TRNAC-ACA
17	54600001	54750000	3.53725	LOC102181413
8	65625001	65775000	3.53571	LOC102177239
5	53325001	53475000	3.53556	LOC102168329
8	88725001	88875000	3.53417	SHC3
3	37275001	37425000	3.53385	LOC102188010, LOC102183201, PATJ
22	375001	525000	3.53058	LOC106503402, VOPP1
19	2625001	2775000	3.52748	LOC108638240
12	73275001	73425000	3.52444	DNAJC15
15	7650001	7800000	3.51666	LOC108637651, SYT13, LOC102190340
1	2400001	2550000	3.51134	TRNAC-GCA, LOC108636070, TIAM1
7	103425001	103575000	3.51045	INSL3, RPL18A, B3GNT3, JAK3, SLC5A5, CCDC124
7	75001	225000	3.5027	CAMK4
24	25050001	25200000	3.50203	GAREM1
17	27525001	27675000	3.50168	GUCY1B3, GUCY1A3, ASIC5
3	68175001	68325000	3.4926	MIR2284C, LOC108635575, ZNF644
4	84600001	84750000	3.48931	TRNAC-GCA
13	35550001	35700000	3.48287	LOC108637364, MPP7
4	108375001	108525000	3.47481	PPP1R9A
3	26850001	27000000	3.47376	TRNAW-CCA, ORC1, PRPF38A, ZCCHC11
7	100725001	100875000	3.47313	LOC102185354, LOC102189473, EPHX3, BRD4, NOTCH3
8	65100001	65250000	3.46638	LOC102189209
8	103425001	103575000	3.46119	ATP6V1G1, TMEM268, LOC106502442
23	10350001	10500000	3.45993	CAP2
22	14400001	14550000	3.45824	LYZL4, TRNAG-CCC, LOC108638611, TRAK1, VIPR1, CCK
22	28575001	28725000	3.45711	PPP4R2, GXYLT2
13	15450001	15600000	3.45433	CELF2, USP6NL
18	15600001	15750000	3.44737	SLC22A31, ACSF3, CDH15, ANKRD11
3	19200001	19350000	3.44584	RNF220
1	27825001	27975000	3.44301	GBE1
18	15000001	15150000	3.443	ZFPM1, ZNF469
2	113550001	113700000	3.42323	OLA1
3	61950001	62100000	3.4201	LOC106501954, MCOLN2, LPAR3
8	44025001	44175000	3.41554	LOC102185181, DOCK8
22	1875001	2025000	3.39786	EOMES
12	74025001	74175000	3.39633	AKAP11
6	71325001	71475000	3.39343	SRD5A3, TMEM165, CLOCK
7	103350001	103500000	3.39059	INSL3, MAP1S, FCHO1, B3GNT3, JAK3
23	38550001	38700000	3.38933	MAPK13, BRPF3, MAPK14
20	20325001	20475000	3.38331	PDE4D
2	2175001	2325000	3.38131	TAS1R2, ALDH4A1, IFFO2
8	44475001	44625000	3.38127	TRNAW-CCA
13	65700001	65850000	3.3783	LOC108637357, GHRH, LOC108637372, MROH8, RPN2, MANBAL
25	36825001	36975000	3.37698	MOSPD3, LOC108633882, FBXO24, SAP25, LOC106504022, TRNAE-UUC, TSC22D4, LOC102182751, LRCH4, AGFG2, NYAP1, PCOLCE, C25H7orf61
3	50025001	50175000	3.37328	LOC102175179, LRRIQ3
22	3750001	3900000	3.37086	RBMS3
22	16200001	16350000	3.37052	ZNF852, ZNF502, ZNF501, KIAA1143, LOC102177570, KIF15
4	119700001	119850000	3.36757	LOC102172702
7	1	150000	3.36703	LOC108636333, LOC108636416, STARD4, CAMK4
17	24900001	25050000	3.36401	TRNAW-CCA, RAN, ADGRD1
1	97050001	97200000	3.36397	TRNAY-GUA, ACTRT3, TRNAV-AAC, LRRC31, LRRIQ4, LRRC34, MYNN
5	102000001	102150000	3.36154	LOC102186195, LOC108633341
24	28200001	28350000	3.35946	TRNAS-GGA
11	12000001	12150000	3.35561	EXOC6B
18	50400001	50550000	3.35509	CNTD2, LOC102187074, LOC102187255, LOC106503122, MAP3K10, TTC9B, AKT2
22	26925001	27075000	3.35425	CNTN3
5	102450001	102600000	3.34983	LRRC23, SPSB2, TPI1, CDCA3, GPR162, LAG3, PTMS, ATN1, ENO2, USP5, GNB3, P3H3, CD4
17	26775001	26925000	3.349	LOC102170259, LOC102169987, MBD3L1, GOLGA3, CHFR, ANHX, ZNF268
18	14700001	14850000	3.34897	SLC7A5, CA5A, BANP
17	26925001	27075000	3.34043	ZNF891, LOC102171808, ZNF268, ZNF10, ZNF140
12	75300001	75450000	3.33945	TRNAK-CUU, LOC102170528, SUGT1, LECT1, ELF1
18	15075001	15225000	3.33646	ZFPM1, LOC102187794, ZNF469
1	2475001	2625000	3.33592	LOC108636070, TIAM1
17	31950001	32100000	3.32725	LOC102190061
7	99225001	99375000	3.31889	LOC102177516, LOC102181672, LOC102181942
7	96600001	96750000	3.31573	NDUFB7, TRNAC-GCA, LOC102187392, PTGER1, DDX39A, TECR, LOC102172137, DNAJB1, GIPC1, PKN1, ADGRE5, CLEC17A
22	3225001	3375000	3.30859	LOC102169339
3	62250001	62400000	3.30561	TRNAG-CCC, C3H1orf52, BCL10, SYDE2, LOC108635571
17	41700001	41850000	3.30247	LOC102178198, LOC102178474, JADE1, SCLT1
12	15750001	15900000	3.3019	LOC108637291, LOC108637248, LOC102179751
7	79950001	80100000	3.29984	PRDM6
7	675001	825000	3.29975	LOC102186959, LOC102186688, LOC102186395, LOC102185832, LOC108636418
5	111975001	112125000	3.29364	SMDT1, LOC102169285, NAGA, FAM109B, NDUFA6, TCF20, LOC102177333, LOC102169002
24	1275001	1425000	3.28946	LOC102184860, LOC108633761, LOC102182272
17	31200001	31350000	3.28759	RAPGEF2
11	25875001	26025000	3.28693	LOC102177169, DYNC2LI1, ABCG5, LRPPRC, ABCG8
4	108225001	108375000	3.28677	LOC102187827, PPP1R9A
5	118950001	119100000	3.28628	LOC102191691, SHANK3, ACR, RABL2B
24	19650001	19800000	3.2844	CELF4
5	112125001	112275000	3.28305	TCF20
12	60375001	60525000	3.27843	NBEA
16	63000001	63150000	3.27474	SMG7, NMNAT2
24	24300001	24450000	3.274	LOC102180908, CCDC178
8	65400001	65550000	3.26345	TRNAC-ACA, LOC102176961, LOC102177239
12	65850001	66000000	3.25946	LOC102189412, FAM124A
25	36750001	36900000	3.25926	TRNAG-GCC, GIGYF1, MOSPD3, LOC108633882, FBXO24, SAP25, LOC106504022, TRNAE-UUC, POP7, LOC108633862, GNB2, ACTL6B, TFR2, LRCH4, AGFG2, PCOLCE
19	45975001	46125000	3.25911	EFCAB13, ITGB3
6	34350001	34500000	3.25911	CCSER1

## Sheet: Nubian ZHp
Chr	Start	End	ZHp	Genes
7	58200001	58350000	6.40425	LOC106502336, PCDHB16, LOC102190128, LOC102189861, LOC102189582, LOC102187946, LOC106502335, PCDHB7, LOC102189032, LOC102188767, LOC102188497, LOC102188217
3	80625001	80775000	6.39547	RNPC3, LOC102169641
14	50700001	50850000	6.39428	ARFGEF1, CSPP1
14	50775001	50925000	6.3027	COPS5, ARFGEF1, CSPP1
3	80550001	80700000	6.26076	RNPC3
7	58125001	58275000	6.19251	LOC102182499, LOC102190960, LOC102182222, PCDHB14, LOC102181948, LOC106502336, PCDHB16, LOC102190128, LOC102189861, LOC102189582, LOC106502335, PCDHB7, LOC102189032
19	18300001	18450000	6.18346	EVI2A, OMG, LOC108638255, EVI2B, NF1
18	59325001	59475000	5.913	LOC108638019, LOC102178939, LOC102179511, LOC108638018, LOC108638016, LOC102184752
18	25800001	25950000	5.66127	GNAO1
16	41400001	41550000	5.65517	CASZ1, PEX14
18	59400001	59550000	5.57054	LOC108638019, LOC102174562, LOC108638018, LOC108638016, LOC102184752, LOC106503894
1	120825001	120975000	5.45488	LOC106502391
6	69450001	69600000	5.43117	FIP1L1, LNX1, SCFD2
19	2700001	2850000	5.38062	LOC108638240
6	70650001	70800000	5.37137	KIT
24	25500001	25650000	5.31324	LOC102176656, TRAPPC8
12	50925001	51075000	5.30304	IL17D, EEF1AKMT1, LATS2, XPO4
7	75001	225000	5.23405	CAMK4
15	32250001	32400000	5.16713	LOC102177547, LOC102177261, TRNAG-CCC, RRM1, LOC108637588, STIM1
27	11100001	11250000	5.16611	LOC102191763, LOC102168418, LOC102181098
15	81825001	81975000	5.1649	LOC106502873, LOC102186783
27	11175001	11325000	5.12774	LOC102181098, LOC102191489
25	37050001	37200000	5.12498	PVRIG, GAL3ST4, C25H7orf43, LAMTOR4, LOC102184304, GPC2, LOC108633863, STAG3
3	50175001	50325000	5.12165	FPGT, LRRIQ3
6	116700001	116850000	5.11793	MFSD10, LOC108636244, NOP14, ADD1, GRK4, HTT
9	62175001	62325000	5.09973	IL22RA2, IFNGR1
26	51150001	51300000	5.06555	LOC102175357, LOC102177301, LOC102177027
3	50100001	50250000	5.00747	LOC102175179, LRRIQ3
16	59025001	59175000	4.99021	TOR3A, ABL2
15	81750001	81900000	4.93231	LOC102187333, LOC106502873, LOC102186783, LOC102187063
5	18975001	19125000	4.85609	DUSP6, POC1B
19	2775001	2925000	4.82509	LOC102179232, LOC108638202
8	64950001	65100000	4.8151	LOC102176417, TEX10, LOC102188314
22	47850001	48000000	4.79982	MUSTN1, LOC102171745, LOC108638636, ITIH3, SFMBT1, ITIH4
16	79275001	79425000	4.79421	TNNI1, PHLDA3, LAD1, TNNT2
18	59250001	59400000	4.78756	LOC102178761, LOC102178939, LOC102179511
19	18375001	18525000	4.78249	NF1
17	41700001	41850000	4.77488	LOC102178198, LOC102178474, JADE1, SCLT1
4	51825001	51975000	4.75038	LOC102169253, TAX1BP1, JAZF1
9	62100001	62250000	4.74768	IL20RA, IL22RA2, IFNGR1, LOC108636733
4	24900001	25050000	4.73939	LOC102168514, PODXL, MKLN1
18	60300001	60450000	4.71959	LOC102175383, LOC102170775
12	50850001	51000000	4.70776	IL17D, EEF1AKMT1, IFT88, XPO4
8	64875001	65025000	4.67679	LOC102176417, TEX10, LOC102188314, INVS
18	57225001	57375000	4.66639	PNKP, LOC108638007, TBC1D17, TRNAC-GCA, LOC102174966, AKT1S1, IL4I1, NUP62, SIGLEC11, VRK3, ZNF473, ATF5
4	24825001	24975000	4.63687	PODXL, MKLN1
7	150001	300000	4.60306	CAMK4
16	79200001	79350000	4.59361	TNNI1, LOC108637802, CSRP1, PHLDA3, LAD1, TNNT2
7	58050001	58200000	4.57738	TAF7, LOC102182782, LOC102182499, LOC102190960, LOC102182222, PCDHB14, LOC102181948, LOC106502336, LOC108636356, LOC102191519
27	11325001	11475000	4.56378	LOC102191206, LOC102191489
17	26625001	26775000	4.55861	P2RX2, POLE, PXMP2, PGAM5, ANKLE2, GOLGA3
18	12225001	12375000	4.51813	LOC102171453, KLHL36, CRISPLD2, USP10
4	56625001	56775000	4.51347	BBS9
16	78975001	79125000	4.47525	IPO9, LMOD1, TIMM17A, NAV1, LOC108637801
27	11400001	11550000	4.44014	LOC102191489, ADAM9
4	91350001	91500000	4.40953	ITGB8
4	5175001	5325000	4.39065	GALNT11, KMT2C
12	48900001	49050000	4.36464	LOC102174486
22	24000001	24150000	4.36237	LOC108633370
8	43950001	44100000	4.34388	DOCK8
25	150001	300000	4.33825	LOC108633874, HBM, LOC102168680, LOC102168959, LOC102186172, LOC106503561, RGS11, ARHGDIG, MRPL28, LUC7L, FAM234A, PDIA2, TMEM8A, AXIN1
8	64800001	64950000	4.26114	TEX10, INVS
24	26100001	26250000	4.25154	DSG1, LOC108633788
17	24375001	24525000	4.21711	PIWIL1, RIMBP2
24	49125001	49275000	4.20736	LOC102190480, DYM
19	47175001	47325000	4.20691	TANC2
17	25050001	25200000	4.19163	TRNAC-GCA, ADGRD1
19	2625001	2775000	4.18055	LOC108638240
11	15075001	15225000	4.1794	TTC27
26	51225001	51375000	4.16788	LOC102175357, LOC102177301, LOC102177027, LOC102175086, LOC102176759
7	1	150000	4.16303	LOC108636333, LOC108636416, STARD4, CAMK4
16	41475001	41625000	4.14117	DFFA, LOC102187883, PEX14
1	37050001	37200000	4.10339	NSUN3, ARL13B, STX19
3	68175001	68325000	4.10115	MIR2284C, LOC108635575, ZNF644
6	69375001	69525000	4.0869	FIP1L1, SCFD2
6	92550001	92700000	4.06289	LOC102185730, LOC102185997
25	19125001	19275000	4.06129	LOC108633910, LOC102180560
17	27375001	27525000	4.00672	GUCY1A3
5	112650001	112800000	4.00021	TTLL1, PACSIN2
22	2550001	2700000	4.00004	AZI2, CMC1
1	111375001	111525000	3.98778	LOC102175900, SLC33A1, C1H3orf33, LOC102184199
6	85350001	85500000	3.97679	LOC102168532, LOC108633190, LOC106503958, LOC102175670
17	25125001	25275000	3.95953	ADGRD1
22	33975001	34125000	3.95688	SUCLG2
25	39825001	39975000	3.94923	LOC102180279, LOC106503605, WIPI2, LOC106503599, SLC29A4
2	119400001	119550000	3.93285	CWC22
10	49875001	50025000	3.93116	TCF12
1	149175001	149325000	3.90567	PIGP, TTC3
24	25425001	25575000	3.9013	RNF138, RNF125, TRAPPC8
4	91275001	91425000	3.90114	ITGB8
19	13350001	13500000	3.8892	DUSP14, ACACA, TADA2A, SYNRG
17	26700001	26850000	3.88532	LOC102170259, PGAM5, ANKLE2, GOLGA3, CHFR, ANHX
12	75300001	75450000	3.88312	TRNAK-CUU, LOC102170528, SUGT1, LECT1, ELF1
17	25500001	25650000	3.87483	LOC108633248
27	11250001	11400000	3.87301	LOC102191206, LOC102181098, LOC102191489
14	51600001	51750000	3.86919	TRNAA-AGC, TRNAY-GUA, TRNAY-GUA, DNAJC5B, TRIM55
21	21375001	21525000	3.86784	LOC102173128, ZNF774, IQGAP1
20	37575001	37725000	3.86762	SLC1A3
3	77250001	77400000	3.86453	SLC35A3, MFSD14A, TRMT13, LRRC39, SASS6
3	19725001	19875000	3.85836	UROD, LOC102186266, LOC102174357, LOC106501976, HECTD3, ZSWIM5
11	15000001	15150000	3.8536	LOC108637104, BIRC6, TTC27
12	33675001	33825000	3.84327	MYCBP2
8	60900001	61050000	3.84225	ZCCHC7
7	17100001	17250000	3.83886	FAM172A
16	59100001	59250000	3.83745	ABL2, SOAT1
14	50850001	51000000	3.83595	TCF24, COPS5, CSPP1, PPP1R42
8	64425001	64575000	3.83248	LOC108636569, NR4A3, LOC106502417
4	76125001	76275000	3.81894	LOC102172689, FAM185A, FBXL13, CCDC146
4	25050001	25200000	3.81748	MKLN1
17	24825001	24975000	3.80611	TRNAG-UCC, STX2, RAN
16	58950001	59100000	3.80569	TOR3A, FAM20B, ABL2
17	27450001	27600000	3.80376	GUCY1B3, GUCY1A3
10	49950001	50100000	3.80249	TCF12
19	13425001	13575000	3.80022	DUSP14, DDX52, SYNRG
22	24900001	25050000	3.79524	CNTN6
5	59775001	59925000	3.79433	NEDD1
9	28800001	28950000	3.7913	FOXO3
17	24750001	24900000	3.77714	TRNAG-UCC, STX2
24	26025001	26175000	3.76802	LOC108633787, DSG4, DSG1, LOC108633788
9	20400001	20550000	3.76134	DCBLD1, GOPC
18	12600001	12750000	3.75945	FAM92B, GSE1
12	14475001	14625000	3.75738	LOC108637255, LOC102173859
18	59175001	59325000	3.74863	LOC102183359, LOC102177918, LOC102178761, LOC102178939
24	15150001	15300000	3.74066	LOC102182184
17	41625001	41775000	3.74031	LOC102178755, LOC102178198, LOC102178474, JADE1
4	24975001	25125000	3.73539	LOC102168514, MKLN1
2	88650001	88800000	3.72634	EPC2
21	31350001	31500000	3.71621	SCAPER
19	18225001	18375000	3.71352	EVI2A, OMG, LOC108638255, EVI2B, RAB11FIP4, NF1
14	50625001	50775000	3.70483	ARFGEF1
13	61875001	62025000	3.70264	LOC108637410, BPIFA2, LOC102171351
13	15975001	16125000	3.69226	LOC102173668, DHTKD1, UPF2, SEC61A2
8	86250001	86400000	3.69114	AUH
8	66600001	66750000	3.68745	LOC102190224, LPL
22	24825001	24975000	3.67544	CNTN6
8	64725001	64875000	3.66892	ERP44, INVS
21	33525001	33675000	3.66279	LOC102169630, LOC102169912, LOC108638458, LOC102172846, ARID3B
9	28875001	29025000	3.66168	FOXO3, LACE1
6	92475001	92625000	3.65889	CCNG2, LOC102185730
4	5700001	5850000	3.65783	RHEB, PRKAG2
5	19050001	19200000	3.6546	LOC102172790, POC1B
15	51300001	51450000	3.65291	TMEM136, ARHGEF12
8	60825001	60975000	3.64589	ZCCHC7, PAX5
4	16200001	16350000	3.63748	LOC102174809, BRAF
2	114450001	114600000	3.63448	LOC102181246, ATF2, CHN1
8	44175001	44325000	3.6291	LOC102186014, PGM5
24	54900001	55050000	3.6264	TCF4
6	70725001	70875000	3.62503	KIT
18	15075001	15225000	3.62277	ZFPM1, LOC102187794, ZNF469
15	81675001	81825000	3.61516	LOC102188152, LOC102187877, LOC102187610, LOC102183083, LOC102187333, LOC102186783, LOC102187063
7	57975001	58125000	3.60402	TAF7, LOC102182782, LOC108636356, LOC102191519
8	66675001	66825000	3.59253	LOC102190224
17	42075001	42225000	3.58776	LOC108637878
5	112575001	112725000	3.57024	ARFGAP3, PACSIN2
21	38625001	38775000	3.57002	LOC102173612, FOXG1
4	51900001	52050000	3.56924	TAX1BP1, JAZF1
7	58275001	58425000	3.5645	LOC102187946, PCDHB1, LOC102188767, LOC102188497, LOC102188217, LOC102181119
16	79050001	79200000	3.55394	ELF3, IPO9, LMOD1, TIMM17A, RNPEP, LOC108637802
17	26550001	26700000	3.5517	P2RX2, FBRSL1, POLE, PXMP2, PGAM5, LRCOL1
3	88650001	88800000	3.55151	C3H1orf162, LOC102179531, LOC102182844, OVN, ATP5F1, LOC102177579, ADORA3, WDR77
15	36075001	36225000	3.54477	LOC102184922, LOC108633278
12	84150001	84300000	3.54035	DIAPH3
1	118500001	118650000	3.53468	LOC102172764, CP, HPS3, LOC102172204
3	19575001	19725000	3.53006	LOC102174621, PTCH2, LOC102187449, HECTD3, EIF2B3
22	3675001	3825000	3.52949	RBMS3
17	45600001	45750000	3.5139	TRNAC-GCA, PCDH10
18	51900001	52050000	3.50617	ERF, GSK3A, CIC, ZNF526, DEDD2, POU2F2
4	120600001	120750000	3.50572	LOC108635861
3	77325001	77475000	3.50062	LOC102177023, LOC108635580, MFSD14A, TRMT13, LRRC39, SASS6, DBT
9	75975001	76125000	3.49738	ESR1
8	19350001	19500000	3.48868	LOC102171065
12	50700001	50850000	3.47586	GJB6, LOC102170989, CRYL1, IFT88
1	74100001	74250000	3.46276	MB21D2
1	67575001	67725000	3.46175	LOC106502033, ADCY5, HACD2
22	2625001	2775000	3.4567	AZI2, CMC1, ZCWPW2
22	47775001	47925000	3.45339	LOC108633352, LOC102171745, SFMBT1
14	94200001	94350000	3.45339	KCNQ5
1	111450001	111600000	3.44986	LOC102175900, C1H3orf33, LOC102184199
1	120750001	120900000	3.44868	LOC106502391
9	20475001	20625000	3.42627	DCBLD1, ROS1
1	110175001	110325000	3.42515	LEKR1
12	60150001	60300000	3.42418	LOC102178917, NBEA
17	42000001	42150000	3.42048	C17H4orf33, LOC108637878, SCLT1
27	11475001	11625000	3.41236	TM2D2, HTRA4, PLEKHA2, ADAM9
3	19800001	19950000	3.41154	LOC102174357, LOC106501976
15	3075001	3225000	3.41039	LOC108637597, LOC102178842, LOC102169204, LOC102169497, LOC102178291
7	58575001	58725000	3.40721	LOC102186864, LOC102186304, HARS2, DND1, WDR55, IK, TMCO6, LOC102186588, ZMAT2, HARS, LOC102181119, NDUFA2
22	13725001	13875000	3.38539	ULK4
17	24600001	24750000	3.38465	LOC106503036, RIMBP2
22	33825001	33975000	3.38378	SUCLG2
16	20175001	20325000	3.38249	RRP15
12	60450001	60600000	3.37832	NBEA
12	8025001	8175000	3.37832	FGF14, ITGBL1
8	60300001	60450000	3.37805	RNF38
13	45825001	45975000	3.37498	LOC102168463, LARP4B, DIP2C
9	62025001	62175000	3.36307	IL20RA, IL22RA2, LOC108636733
17	27525001	27675000	3.35372	GUCY1B3, GUCY1A3, ASIC5
12	60600001	60750000	3.35253	LOC102175490, MAB21L1, NBEA
3	77175001	77325000	3.3512	AGL, SLC35A3, MFSD14A
7	61200001	61350000	3.34705	HNRNPA0, LOC106502333, KLHL3
17	43725001	43875000	3.34687	LOC102177913
4	28650001	28800000	3.34073	GRM8
22	3150001	3300000	3.33857	LOC102169339
17	24450001	24600000	3.33154	PIWIL1, RIMBP2
12	15750001	15900000	3.32981	LOC108637291, LOC108637248, LOC102179751
27	11025001	11175000	3.32885	LOC102191763, LOC102168418, LOC102181098
22	13800001	13950000	3.32706	ULK4
6	67800001	67950000	3.32402	FRYL
1	114450001	114600000	3.32201	P2RY1
9	74250001	74400000	3.32003	LOC102179096, LOC108636775, LOC108636776, LOC108636745, TRNAC-GCA, LOC108636773, LOC108636774, LOC102177708, LOC108636762, RAET1E, LOC102185264
3	82575001	82725000	3.3154	LOC102190753
8	67200001	67350000	3.30839	LOC102178074, TRNAC-GCA
12	86625001	86775000	3.30376	LOC102191602
6	70575001	70725000	3.29895	KIT
4	120525001	120675000	3.292	LOC108635861
10	36000001	36150000	3.28616	SAMD4A
17	52425001	52575000	3.28292	LOC102189891, ELF2, NOCT
5	112125001	112275000	3.27904	TCF20
13	58050001	58200000	3.27894	RAE1, SPO11, RBM38, BMP7
14	68250001	68400000	3.27551	LOC102181117, LOC102180847, LOC108637486
25	39900001	40050000	3.26733	PAPOLB, AP5Z1, LOC106503599
6	79725001	79875000	3.26347	TRNAY-GUA
21	21300001	21450000	3.26334	CRTC3, IQGAP1
24	54975001	55125000	3.25943	TCF4
3	39150001	39300000	3.2576	ROR1
24	750001	900000	3.25426	ATP9B
12	13725001	13875000	3.24304	LOC108637250, LOC108637249, LOC108637251
8	64650001	64800000	3.24292	LOC102176959, STX17, ERP44, INVS
22	23925001	24075000	3.23813	LOC108633370
12	60225001	60375000	3.23302	LOC102178917, NBEA
3	40350001	40500000	3.22821	JAK1
14	17325001	17475000	3.22341	VPS13B
13	15900001	16050000	3.22116	PROSER2, UPF2
18	15150001	15300000	3.21573	LOC102188617, MVD, ZFPM1, LOC102187794, ZC3H18, IL17C
17	27600001	27750000	3.19898	GUCY1B3, TDO2, ASIC5
22	33900001	34050000	3.19811	SUCLG2
6	85425001	85575000	3.19772	LOC108633190, LOC102183411, LOC102183140, LOC102175670
8	70650001	70800000	3.1977	TRNAN-GUU, STC1
6	116625001	116775000	3.19602	MFSD10, LOC108636244, SH3BP2, NOP14, ADD1, GRK4
16	59700001	59850000	3.18881	TOR1AIP1, CEP350
12	60525001	60675000	3.18751	LOC102175490, NBEA
8	64350001	64500000	3.18684	LOC106502417
22	3225001	3375000	3.17787	LOC102169339
12	60675001	60825000	3.17094	MAB21L1, TRNAE-UUC, LOC102178636, NBEA
26	51075001	51225000	3.17062	UBE2D1
18	25725001	25875000	3.1695	GNAO1
17	25950001	26100000	3.16941	LOC102173027, ULK1, PUS1, MMP17, EP400
11	26475001	26625000	3.16937	CAMKMT
16	4425001	4575000	3.16576	LOC102179403, LOC102170043, LOC102185487, LOC102170508
4	16275001	16425000	3.16518	NDUFB2, ADCK2, BRAF
11	375001	525000	3.15631	LOC106502590, MERTK, ANAPC1
17	26475001	26625000	3.14973	FBRSL1, LRCOL1
18	12900001	13050000	3.1492	LOC108637957, GINS2, GSE1
23	30750001	30900000	3.14837	CCNI2
6	116475001	116625000	3.14399	TNIP2, FAM193A
4	91425001	91575000	3.13604	LOC102176761, ITGB8
16	78900001	79050000	3.12669	ARL8A, GPR37L1, IPO9, PTPN7, NAV1, LOC108637801
4	56550001	56700000	3.11998	BBS9
23	22575001	22725000	3.11585	SKIV2L, STK19, FKBPL, PRRT1, DXO, LOC102189753, LOC102170693, LOC102174710, LOC106503490, ATF6B, PPT2, TNXB
12	84075001	84225000	3.11249	LOC102169191, DIAPH3
17	25875001	26025000	3.10867	SFSWAP, ULK1, MMP17
12	16200001	16350000	3.09663	LOC102179751
8	60975001	61125000	3.09585	ZCCHC7
10	64875001	65025000	3.09264	LOC102169012, TTBK2, STARD9, CDAN1
12	7950001	8100000	3.09147	FGF14
11	69675001	69825000	3.08701	ALK
12	60375001	60525000	3.08639	NBEA
22	2700001	2850000	3.08609	AZI2, ZCWPW2
4	51750001	51900000	3.08247	LOC102168689, LOC102169253, TAX1BP1
15	35850001	36000000	3.08057	ILK, TAF10, MRPL17, DNHD1, RRP8, TPP1, LOC102175225, DCHS1
17	26775001	26925000	3.07859	LOC102170259, LOC102169987, MBD3L1, GOLGA3, CHFR, ANHX, ZNF268
25	37350001	37500000	3.07736	TRNAV-CAC, LOC102168685, LOC102191297, TRIM4, LOC102191011
16	79125001	79275000	3.07371	ELF3, TIMM17A, RNPEP, LOC108637802, CSRP1
12	14550001	14700000	3.0727	LOC102185892, LOC102173859
29	46125001	46275000	3.06952	B4GALNT4, LOC102176955, AP2A2, MUC6

## Sheet: Longlin ZHp
Chr	Start	End	ZFst	Genes
2	2475001	2625000	6.27588	LOC108637120, UBR4, EMC1
23	8775001	8925000	6.26063	JARID2, DTNBP1
11	15075001	15225000	6.20112	TTC27
6	70650001	70800000	6.15214	KIT
7	86700001	86850000	6.07657	LOC102182865
25	150001	300000	5.96244	LOC108633874, HBM, LOC102168680, LOC102168959, LOC102186172, LOC106503561, RGS11, ARHGDIG, MRPL28, LUC7L, FAM234A, PDIA2, TMEM8A, AXIN1
1	84975001	85125000	5.85216	SOX2, LOC102185506, LOC106502138
4	75225001	75375000	5.84043	RELN
16	79050001	79200000	5.73121	ELF3, IPO9, LMOD1, TIMM17A, RNPEP, LOC108637802
4	75300001	75450000	5.63347	RELN
19	46125001	46275000	5.50058	EFCAB13, LOC108638242
15	81825001	81975000	5.4879	LOC106502873, LOC102186783
15	34050001	34200000	5.46874	LOC102176147, LOC102175876, LOC102175600, LOC102182894, LOC102175317, HBBC, LOC102182615, LOC102176442, LOC102174495, LOC102182330, LOC102182057, LOC102181798
16	78975001	79125000	5.40367	IPO9, LMOD1, TIMM17A, NAV1, LOC108637801
19	4800001	4950000	5.36531	STXBP4
15	32025001	32175000	5.33155	PGAP2, NUP98, RHOG, STIM1
19	13350001	13500000	5.19487	DUSP14, ACACA, TADA2A, SYNRG
4	71625001	71775000	5.15795	BCAP29, DUS4L, GPR22, COG5
15	32100001	32250000	5.11507	RHOG, STIM1
9	56850001	57000000	5.07955	MED23, ENPP3
5	17250001	17400000	5.03884	TRNAC-ACA
9	56775001	56925000	4.9561	ARG1, MED23, ENPP3
7	29025001	29175000	4.95192	SSBP2
12	35775001	35925000	4.94472	LOC102181790, COMMD6, UCHL3, TBC1D4
14	40125001	40275000	4.93166	ZC2HC1A, PKIA
23	8700001	8850000	4.93126	JARID2
15	81750001	81900000	4.87675	LOC102187333, LOC106502873, LOC102186783, LOC102187063
6	71025001	71175000	4.83301	LOC106502205, KDR, LOC102180298
7	86625001	86775000	4.81736	LOC102182865
4	71925001	72075000	4.80915	HBP1, COG5, PRKAR2B
6	85425001	85575000	4.8084	LOC108633190, LOC102183411, LOC102183140, LOC102175670
6	36900001	37050000	4.79187	PPM1K, ABCG2
9	69600001	69750000	4.76743	LOC102191243
13	51150001	51300000	4.76471	TRNAS-GGA, C13H20orf194
3	39300001	39450000	4.75616	ROR1
4	75375001	75525000	4.74488	RELN
15	32175001	32325000	4.72506	RRM1, STIM1
24	62250001	62400000	4.72456	LOC102181552, LOC102181826
25	3750001	3900000	4.66781	ZNF500, SEPT12, GLYR1, UBN1, PPL, ROGDI
4	75450001	75600000	4.65576	RELN
4	75150001	75300000	4.6413	RELN
19	4875001	5025000	4.6321	STXBP4
24	34875001	35025000	4.62256	SNRPD1, ABHD3, ESCO1, GREB1L
4	19500001	19650000	4.61193	PTN
4	71850001	72000000	4.59948	HBP1, COG5
7	91125001	91275000	4.59163	FEM1A, TICAM1, PLIN3, ARRDC5
19	46050001	46200000	4.56834	EFCAB13
13	52125001	52275000	4.56792	LOC102173948, TGM3
12	35700001	35850000	4.55234	LOC102189877, LOC102181790, COMMD6, UCHL3, LMO7
12	19725001	19875000	4.55011	GPC5
15	31950001	32100000	4.53134	LOC102178093, LOC102177821, LOC108637670, PGAP2, LOC102169116, ART1, NUP98, RHOG
19	51300001	51450000	4.51088	NPTX1, RPTOR
5	20850001	21000000	4.48352	TRNAC-ACA, LOC108636127, DCN
7	56100001	56250000	4.4763	NR3C1, ARHGAP26
5	110325001	110475000	4.46322	TNRC6B
3	50175001	50325000	4.44377	FPGT, LRRIQ3
19	46200001	46350000	4.43938	LOC108638242
2	44400001	44550000	4.42576	LOC102176567, NBEAL1
13	52200001	52350000	4.40371	LOC102173948, STK35
11	60300001	60450000	4.39573	COMMD1, B3GNT2
19	27150001	27300000	4.36863	TMEM88, NAA38, LOC102170907, LOC108638268, DNAH2, KDM6B
3	96525001	96675000	4.35767	WARS2
8	25500001	25650000	4.34879	ADAMTSL1
23	10275001	10425000	4.34122	RBM24, CAP2
8	43200001	43350000	4.33546	DMRT2
20	20475001	20625000	4.32469	RAB3C
5	56925001	57075000	4.31645	METTL7B, LOC102180193, LOC102180464, LOC102170121, LOC102170396, LOC102180732, LOC102170675, LOC102170952, LOC102171221, ITGA7
11	14700001	14850000	4.31358	YIPF4, BIRC6, NLRC4
3	87075001	87225000	4.31003	CSF1, STRIP1, ALX3, LOC102187445, AHCYL1
8	39150001	39300000	4.29767	PLGRKT, INSL6, JAK2
12	19650001	19800000	4.26174	GPC5
4	19575001	19725000	4.2513	CHRM2
5	102525001	102675000	4.24121	GPR162, LAG3, PTMS, MLF2, COPS7A, GNB3, P3H3, CD4, PIANP, ZNF384
8	75375001	75525000	4.22303	NUDT2, KIAA1161, LOC102169182, C8H9orf24, UBAP1, KIF24
26	12600001	12750000	4.21663	NANOS1, PRDX3, SFXN4, FAM45A, EIF3A, GRK5
4	13950001	14100000	4.19818	TAS2R40, TAS2R39, LOC102182475, LOC102182197
10	17700001	17850000	4.19371	FAM161B, BBOF1, ENTPD5, COQ6, PTGR2, ZNF410
5	47250001	47400000	4.19367	HMGA2
16	79125001	79275000	4.1839	ELF3, TIMM17A, RNPEP, LOC108637802, CSRP1
16	78900001	79050000	4.17168	ARL8A, GPR37L1, IPO9, PTPN7, NAV1, LOC108637801
7	675001	825000	4.14472	LOC102186959, LOC102186688, LOC102186395, LOC102185832, LOC108636418
4	75600001	75750000	4.14382	SLC26A5, PSMC2, DNAJC2, RELN
4	75525001	75675000	4.1396	RELN
5	18525001	18675000	4.1358	TRNAC-GCA
10	56700001	56850000	4.11947	FBXL22, HERC1
24	62175001	62325000	4.11666	SERPINB7, LOC102181552, LOC102181826
22	31650001	31800000	4.11526	MITF
6	25875001	26025000	4.09493	LOC102180123, LOC102177153, LOC102186197, LOC102176872
5	64425001	64575000	4.0938	CCDC53, NUP37, LOC108636018
25	19650001	19800000	4.08534	LOC102191296, VWA3A, C25H16orf52, SDR42E2
2	44175001	44325000	4.05186	RAPH1, ABI2
7	26325001	26475000	4.05132	EDIL3
11	78600001	78750000	4.04661	TTC32, WDR35
14	15900001	16050000	4.04108	RPL30, MATN2
4	100125001	100275000	4.03871	TMEM106B, VWDE
5	102000001	102150000	4.03273	LOC102186195, LOC108633341
11	48750001	48900000	4.0221	GNLY, LOC106502614, LOC102191806, SFTPB, USP39
10	56775001	56925000	4.01352	HERC1
22	51750001	51900000	4.00592	TRNAW-CCA, CDC25A, MAP4
3	39150001	39300000	3.99274	ROR1
5	56850001	57000000	3.9831	CD63, BLOC1S1, METTL7B, LOC102180193, LOC102180464, LOC102170121, SARNP, GDF11, RDH5, ITGA7
14	50775001	50925000	3.97662	COPS5, ARFGEF1, CSPP1
16	53625001	53775000	3.97382	LOC102177911, LOC102178647, KLHL20, CENPL, ZBTB37, DARS2
13	51525001	51675000	3.96515	VPS16, PTPRA
19	13275001	13425000	3.95487	C19H17orf78, DUSP14, ACACA, TADA2A
23	42300001	42450000	3.9466	MLIP
13	49350001	49500000	3.94406	LOC102175869, LOC102169489
1	138525001	138675000	3.93815	ATP2C1
2	44325001	44475000	3.93649	ABI2, LOC102176567, NBEAL1
3	19575001	19725000	3.93271	LOC102174621, PTCH2, LOC102187449, HECTD3, EIF2B3
10	56625001	56775000	3.93007	FBXL22, HERC1, USP3
11	60375001	60525000	3.92879	LOC108637148, B3GNT2
9	150001	300000	3.91511	MTO1, EEF1A1, SLC17A5
2	135225001	135375000	3.9101	IMP4, TRNAE-UUC, CCDC115, TUBGCP5
7	56025001	56175000	3.8854	NR3C1
5	20775001	20925000	3.87782	TRNAC-ACA, LUM, LOC108636127, DCN
15	62925001	63075000	3.87471	C15H11orf87
3	63750001	63900000	3.86834	LOC106501952, LOC102185525, LOC102185237
17	15975001	16125000	3.85268	SH2B3, ATXN2, FAM109A
6	54375001	54525000	3.85105	TRNAW-CCA
25	19725001	19875000	3.8411	TRNAL-UAG, VWA3A, EEF2K, SDR42E2
14	25800001	25950000	3.83007	EIF3E
3	96675001	96825000	3.82997	HAO2
3	37200001	37350000	3.82951	LOC102188186, LOC102188010, PATJ
25	35550001	35700000	3.81937	TRNAG-CCC, PRKRIP1, SH2B2, CUX1
19	27075001	27225000	3.81893	SHBG, ATP1B2, EFNB3, FXR2, SAT2, TP53, DNAH2, WRAP53
9	56925001	57075000	3.8186	ENPP3, ENPP1
5	99000001	99150000	3.8169	LOC102183233, LOC102183784, LOC108636138
8	39225001	39375000	3.81689	INSL6, JAK2
20	20325001	20475000	3.81617	PDE4D
6	36975001	37125000	3.81277	PPM1K, ABCG2
23	10050001	10200000	3.79944	LOC102173056
15	33975001	34125000	3.79627	LOC102183437, LOC102176982, LOC102183163, LOC102176710, LOC102174765, LOC102176147, LOC102175876, LOC102175600, LOC102182894, LOC102175317, HBBC, LOC102183987, LOC102183709
4	75900001	76050000	3.79036	LRRC17, ARMC10, FBXL13
8	39075001	39225000	3.78242	CD274, PLGRKT, INSL6
6	70575001	70725000	3.76276	KIT
16	40875001	41025000	3.76275	ANGPTL7, UBIAD1, EXOSC10, MTOR
4	71325001	71475000	3.76014	DLD, SLC26A3
1	51675001	51825000	3.75524	LOC102170819, LOC102172101, LOC102171918
4	84600001	84750000	3.74808	TRNAC-GCA
3	39075001	39225000	3.73733	ROR1
26	9600001	9750000	3.73722	LOC108634034, PLEKHA1, HTRA1
2	2550001	2700000	3.71402	LOC108637120, MRTO4, LOC106503221, UBR4, EMC1, CAPZB
13	50925001	51075000	3.70832	LOC108637397, ATRN
14	15975001	16125000	3.70339	RPL30, RIDA, ERICH5, MATN2, POP1
6	54450001	54600000	3.70312	TRNAW-CCA
16	78600001	78750000	3.69875	SYT2, PPP1R12B
5	18675001	18825000	3.69015	LOC102174095
19	13425001	13575000	3.69008	DUSP14, DDX52, SYNRG
13	65775001	65925000	3.67867	GHRH, LOC108637372, MANBAL, SRC
14	50700001	50850000	3.67171	ARFGEF1, CSPP1
10	50250001	50400000	3.66498	CGNL1
3	19275001	19425000	3.65752	LOC106501978, TMEM53, C3H1orf228, RNF220
16	35925001	36075000	3.65436	METTL18, LOC106502954, C16H1orf112, SCYL3
2	46575001	46725000	3.65072	LOC108637848, LOC102188176, LOC102171556
4	39075001	39225000	3.64905	LOC102178976, LOC102189649, CDK13
16	78525001	78675000	3.64698	SYT2, KDM5B, PPP1R12B
13	51225001	51375000	3.62175	TRNAS-GGA, ITPA, DDRGK1, SLC4A11, C13H20orf194, LZTS3
19	9525001	9675000	3.61654	TRIM37, PPM1E
6	32400001	32550000	3.60247	GRID2
3	37275001	37425000	3.59926	LOC102188010, LOC102183201, PATJ
14	40050001	40200000	3.59559	IL7, ZC2HC1A
26	43875001	44025000	3.5948	CSTF2T, PRKG1
6	18975001	19125000	3.59102	LIN28A
7	65925001	66075000	3.58678	LEAP2, LOC102171149, SOWAHA, LOC102170872, AFF4, GDF9, SHROOM1
4	75975001	76125000	3.57983	LRRC17, FBXL13
13	46425001	46575000	3.57605	LOC108637395, PRNP, PRND, RASSF2
24	34950001	35100000	3.57267	SNRPD1, ESCO1, GREB1L
14	40200001	40350000	3.56986	PKIA
11	19500001	19650000	3.56869	NDUFAF7, CEBPZ, PRKD3, QPCT
6	85350001	85500000	3.56657	LOC102168532, LOC108633190, LOC106503958, LOC102175670
11	94425001	94575000	3.56023	DENND1A
4	71700001	71850000	3.55438	GPR22, COG5
12	19500001	19650000	3.55391	GPC5
8	48300001	48450000	3.54199	ZFAND5, LOC102170604
5	101325001	101475000	3.53781	LOC102184979, LOC102186669, LOC102185816
20	20400001	20550000	3.52689	RAB3C
26	28125001	28275000	3.52567	LOC102169155, AS3MT, BORCS7, CNNM2
3	23550001	23700000	3.52404	LOC106501971
23	13050001	13200000	3.51899	CDKAL1
12	19575001	19725000	3.51475	GPC5
20	12300001	12450000	3.50728	CD180, LOC102190263
18	38100001	38250000	3.50672	MIR140, PSMD7, WWP2
4	5175001	5325000	3.50576	GALNT11, KMT2C
10	94350001	94500000	3.50381	HMGCR, COL4A3BP
8	25575001	25725000	3.50346	ADAMTSL1
6	25950001	26100000	3.49983	LOC102186197, LOC102176872, METAP1
8	150001	300000	3.49907	LOC102190689, LOC102190962, MFSD14B
13	65700001	65850000	3.49688	LOC108637357, GHRH, LOC108637372, MROH8, RPN2, MANBAL
4	71775001	71925000	3.49185	COG5
4	23250001	23400000	3.48775	LOC102174091, LOC108635911
18	11775001	11925000	3.46964	TAF1C, ADAD2, TRNAG-CCC, KCNG4, SLC38A8, HSDL1, DNAAF1, MBTPS1
5	102450001	102600000	3.46835	LRRC23, SPSB2, TPI1, CDCA3, GPR162, LAG3, PTMS, ATN1, ENO2, USP5, GNB3, P3H3, CD4
3	50100001	50250000	3.468	LOC102175179, LRRIQ3
2	29400001	29550000	3.46359	LOC102191473, LOC108638528, GPBAR1, SLC11A1, LOC102176279, AAMP, ARPC2, PNKD, TMBIM1
3	19500001	19650000	3.46213	BEST4, PLK3, TCTEX1D4, KIF2C, BTBD19, PTCH2, LOC102187449, RPS8, EIF2B3
23	4800001	4950000	3.46091	LOC102189081, TRNAC-ACA, C23H6orf52, PAK1IP1, LOC102178029, LOC106503512, LOC100861326, MAK
3	66300001	66450000	3.45441	LOC102181828, LOC102181554, LOC102174264, LOC102170144
12	20025001	20175000	3.45402	GPC5
19	47625001	47775000	3.44647	FTSJ3, SMARCD2, LOC102172482, LOC108638229, GH1, CD79B, CCDC47, DDX42, PSMC5, SCN4A
3	19350001	19500000	3.44492	LOC102179064, LOC108635640, LOC106501978, TMEM53, C3H1orf228, KIF2C, RNF220
11	25800001	25950000	3.44302	DYNC2LI1, ABCG5, PLEKHH2, ABCG8
13	60525001	60675000	3.43883	LOC108637408, TPX2, MYLK2, BCL2L1
22	1650001	1800000	3.43728	SLC4A7
6	70125001	70275000	3.42449	GSX2, CHIC2
26	15075001	15225000	3.42314	PNLIPRP3, CCDC172
16	49275001	49425000	3.41215	LOC102186790, TMEM52, CALML6, NADK, GNB1, CFAP74
2	38475001	38625000	3.41208	MAP2
19	50325001	50475000	3.40939	MYADML2, PYCR1, SIRT7, PCYT2, NPB, ANAPC11, ALYREF, LOC102169622, PPP1R27, MCRIP1, GCGR, LOC102180796, MAFG, ARHGDIA, P4HB
15	34800001	34950000	3.40607	LOC106503904, LOC102181589, LOC102181861, LOC102180484, LOC102180752, LOC102176880, LOC102182689, LOC102179935, LOC102180213, LOC102182401
4	23175001	23325000	3.40347	LOC102174091, LOC108635911, EXOC4
3	23625001	23775000	3.40277	LOC106501971
25	225001	375000	3.39848	RGS11, ARHGDIG, MRPL28, NME4, FAM234A, PDIA2, TMEM8A, DECR2, AXIN1, RAB11FIP3
11	19425001	19575000	3.39756	CEBPZOS, NDUFAF7, EIF2AK2, SULT6B1, CEBPZ, PRKD3
9	1	150000	3.39538	MB21D1, MTO1
7	26250001	26400000	3.39518	EDIL3
13	52050001	52200000	3.39196	TGM6, TGM3
14	80850001	81000000	3.37609	MROH6, NAPRT, PYCRL, TSTA3, LOC102183805, LOC106502822, CCDC166, GSDMD, EEF1D, TIGD5, ZNF623, ZC3H3
4	89250001	89400000	3.37258	LOC108635919
15	6225001	6375000	3.37076	TRNAE-CUC, LOC102170073, ZNF408, F2, ARHGAP1, ATG13, CKAP5
10	94425001	94575000	3.3663	HMGCR, ANKRD31, COL4A3BP
9	56700001	56850000	3.35983	ARG1, MED23
29	50100001	50250000	3.35637	TSSC4, CD81, KCNQ1, TRPM5
13	23625001	23775000	3.35601	OTUD1, C13H10orf67
20	25425001	25575000	3.35375	LOC102170362, NDUFS4
1	134625001	134775000	3.35207	RYK
1	51750001	51900000	3.3475	LOC102172101, CCDC54
6	70200001	70350000	3.34695	PDGFRA
16	53700001	53850000	3.3468	LOC102177911, LOC102178647, SERPINC1, CENPL, ZBTB37, DARS2, RC3H1
10	78225001	78375000	3.34602	LOC102184517, LOC102184802, LOC102185081, LOC102185356, LOC102174653, LOC102174113, LOC106503994, LOC102180026, LOC108636888, LOC108636889
2	136050001	136200000	3.33897	OCA2
3	87900001	88050000	3.33534	LOC102183652
3	63825001	63975000	3.33086	LOC106501952, LOC102185525, LOC102185237, SH3GLB1
11	69675001	69825000	3.32737	ALK
4	71250001	71400000	3.32408	DLD, LAMB1
3	66375001	66525000	3.32324	LOC102181828, LOC102174264, LOC102180934, LOC108635619, LOC102170144
3	25650001	25800000	3.32314	LOC102190371, TRNAY-GUA, C3H1orf185, RNF11, TTC39A
6	69450001	69600000	3.3179	FIP1L1, LNX1, SCFD2
6	60675001	60825000	3.31675	UCHL1, LIMCH1
14	25725001	25875000	3.31662	RSPO2
23	8850001	9000000	3.31301	JARID2, DTNBP1
18	45150001	45300000	3.31202	KCTD15, CHST8
5	80025001	80175000	3.30753	CCDC91
2	94350001	94500000	3.29882	GALNT13
6	25800001	25950000	3.29638	LOC102180123, LOC108636211, LOC102177153, LOC102176872
6	36825001	36975000	3.29493	LOC108636216, HERC6, PPM1K
10	82425001	82575000	3.29373	MYO9A
18	50400001	50550000	3.29189	CNTD2, LOC102187074, LOC102187255, LOC106503122, MAP3K10, TTC9B, AKT2
5	101925001	102075000	3.28884	LOC102183687, LOC108633341
18	38025001	38175000	3.28433	NOB1, LOC102174238, NQO1, NFAT5, WWP2
12	19800001	19950000	3.27857	GPC5
23	10125001	10275000	3.27815	LOC102173056, STMND1
10	78300001	78450000	3.27061	LOC102174113, LOC106503994, LOC102180026, LOC108636888, LOC108636889, LOC108637005, LOC102182779, LOC102183508, LOC108636890, LOC108636891, LOC108636892
1	51225001	51375000	3.26888	LOC108636831
3	25575001	25725000	3.26829	C3H1orf185
10	82350001	82500000	3.26581	MYO9A
18	50475001	50625000	3.25661	CNTD2, LOC106503122, MAP3K10, TTC9B, AKT2, PLD3, C18H19orf47
8	64275001	64425000	3.25503	LOC106502417
6	1	150000	3.25148	LOC102177053
16	41400001	41550000	3.24313	CASZ1, PEX14
12	19950001	20100000	3.22928	GPC5
8	4575001	4725000	3.22894	GALNTL6
4	53850001	54000000	3.22716	FKBP14, PLEKHA8, SCRN1
18	30750001	30900000	3.22367	CDH8
8	75525001	75675000	3.21679	ENHO, C8H9orf24, FAM219A, DNAI1
22	16200001	16350000	3.20508	ZNF852, ZNF502, ZNF501, KIAA1143, LOC102177570, KIF15
2	96150001	96300000	3.20406	LOC108638091, NR4A2
4	120225001	120375000	3.19829	LOC108635903, LOC102174552, LOC102174823, LOC108635904, LOC102175107
14	88125001	88275000	3.1981	LOC102185933
24	25950001	26100000	3.19625	LOC108633772, LOC102183378, DSG3, LOC108633787, DSG4, DSG1, DSG2
